# Supplementary material for: Antibacterial Activities of Prenylated Isoflavones from Maclura tricuspidata against Fish Pathogenic Streptococcus: Their Structure-Activity Relationships and Extraction Optimization
Source: Molecules. 2021 Dec 9;26(24):7451. doi: 10.3390/molecules26247451 (PMC8704674; doi:10.3390/molecules26247451)
Supplement: Supplementary file 1 [file molecules-26-07451-s001.zip]

Archive with 1 entries (1 files):
- molecules-1484747-supplementary.pdf
